# Supplementary material for: Effect of pH-Shift Treatment on IgE-Binding Capacity and Conformational Structures of Peanut Protein
Source: Foods. 2024 Oct 29;13(21):3467. doi: 10.3390/foods13213467 (PMC11545115; doi:10.3390/foods13213467)
Supplement: Supplementary file 1 [file foods-13-03467-s001.zip]

Archive with 1 entries (1 files):
- foods-3266159-supplementary.pdf
